# Supplementary material for: The Transcriptional Landscape of Marek’s Disease Virus in Primary Chicken B Cells Reveals Novel Splice Variants and Genes
Source: Viruses. 2019 Mar 16;11(3):264. doi: 10.3390/v11030264 (PMC6466439; doi:10.3390/v11030264)
Supplement: Supplementary file 1 [file viruses-11-00264-s001.zip]

Archive with 2 entries (2 files):
- Supplementary_Material.pdf
- Supplementary_File_S1.gff
