# Supplementary material for: The Transcriptional Landscape of Marek’s Disease Virus in Primary Chicken B Cells Reveals Novel Splice Variants and Genes
Source: Viruses. 2019 Mar 16;11(3):264. doi: 10.3390/v11030264 (PMC6466439; doi:10.3390/v11030264)
Supplement: Supplementary file 1 [file viruses-11-00264-s001.zip › Supplementary_File_S1.gff]

NC_002229	Bertzbach and Pfaff et al.	Intron	14218	14477	.	+	.	Frequency in CVI988: 0.028; Frequency in RB1B: 0.01; Motifs: AAGGTACAA-->GTTATATAATTTTTAGGGA; Intron length: 260; Reads supporting Intron: 472
NC_002229	Bertzbach and Pfaff et al.	Intron	14631	14700	.	+	.	Frequency in CVI988: 0.029; Frequency in RB1B: 0.072; Motifs: ATGGTGAGT-->AACGCTTTCCTATTAGATA; Intron length: 70; Reads supporting Intron: 1062
NC_002229	Bertzbach and Pfaff et al.	Intron	17540	17621	.	+	.	Frequency in CVI988: 0.945; Frequency in RB1B: 0.883; Motifs: AACGTGAGT-->TACTTTTTTTATTTAGGAT; Intron length: 82; Reads supporting Intron: 7734
NC_002229	Bertzbach and Pfaff et al.	Intron	23570	25010	.	+	.	Frequency in CVI988: 0.938; Frequency in RB1B: 0.814; Motifs: TTTGTAAGT-->CATGTGCTCTTTCCAGATC; Intron length: 1441; Reads supporting Intron: 387
NC_002229	Bertzbach and Pfaff et al.	Intron	37541	39215	.	+	.	Frequency in CVI988: 1; Frequency in RB1B: 0; Motifs: CCGGTAAGG-->ATGTCTTCATTCGAAGGTA; Intron length: 1675; Reads supporting Intron: 67
NC_002229	Bertzbach and Pfaff et al.	Intron	39404	42884	.	+	.	Frequency in CVI988: 0.149; Frequency in RB1B: 0; Motifs: AACGTAAGT-->CTTTTTTGTTGCGCAGAGC; Intron length: 3481; Reads supporting Intron: 33
NC_002229	Bertzbach and Pfaff et al.	Intron	40023	42884	.	+	.	Frequency in CVI988: 0; Frequency in RB1B: 0.658; Motifs: TGTGTACGT-->CTTTTTTGTTGCGCAGAGC; Intron length: 2862; Reads supporting Intron: 146
NC_002229	Bertzbach and Pfaff et al.	Intron	42651	42884	.	+	.	Frequency in CVI988: 0.977; Frequency in RB1B: 0; Motifs: CAGGTATTA-->CTTTTTTGTTGCGCAGAGC; Intron length: 234; Reads supporting Intron: 42
NC_002229	Bertzbach and Pfaff et al.	Intron	43282	43389	.	+	.	Frequency in CVI988: 0.022; Frequency in RB1B: 0.598; Motifs: AAGGTGATC-->CTATACGTTTATGTAGATC; Intron length: 108; Reads supporting Intron: 409
NC_002229	Bertzbach and Pfaff et al.	Intron	43444	43723	.	+	.	Frequency in CVI988: 0.071; Frequency in RB1B: 0.422; Motifs: TTGGTAAAT-->TCTCGTTTTACCACAGCAA; Intron length: 280; Reads supporting Intron: 646
NC_002229	Bertzbach and Pfaff et al.	Intron	43444	48493	.	+	.	Frequency in CVI988: 0.033; Frequency in RB1B: 0; Motifs: TTGGTAAAT-->TCCCCGTATGTAACAGGTA; Intron length: 5050; Reads supporting Intron: 35
NC_002229	Bertzbach and Pfaff et al.	Intron	44447	46036	.	+	.	Frequency in CVI988: 0.504; Frequency in RB1B: 0; Motifs: AATGTAAGT-->CCCATATCTGTTATAGCAT; Intron length: 1590; Reads supporting Intron: 115
NC_002229	Bertzbach and Pfaff et al.	Intron	46711	48559	.	+	.	Frequency in CVI988: 0.31; Frequency in RB1B: 0; Motifs: AAAGTAAGA-->TGTCTTACCATCGTAGTTG; Intron length: 1849; Reads supporting Intron: 61
NC_002229	Bertzbach and Pfaff et al.	Intron	47645	48559	.	+	.	Frequency in CVI988: 0.404; Frequency in RB1B: 0; Motifs: GAGGTATGT-->TGTCTTACCATCGTAGTTG; Intron length: 915; Reads supporting Intron: 23
NC_002229	Bertzbach and Pfaff et al.	Intron	47909	48559	.	+	.	Frequency in CVI988: 0.452; Frequency in RB1B: 1; Motifs: CTGGTGGGT-->TGTCTTACCATCGTAGTTG; Intron length: 651; Reads supporting Intron: 20
NC_002229	Bertzbach and Pfaff et al.	Intron	48633	48904	.	+	.	Frequency in CVI988: 0.632; Frequency in RB1B: 0.031; Motifs: TTGGTGAGT-->GTTCTTACATTTCTAGCTA; Intron length: 272; Reads supporting Intron: 264
NC_002229	Bertzbach and Pfaff et al.	Intron	49048	50816	.	+	.	Frequency in CVI988: 0.412; Frequency in RB1B: 0; Motifs: TAGGTATGA-->TGTCTTTTTGCTGTAGGCA; Intron length: 1769; Reads supporting Intron: 276
NC_002229	Bertzbach and Pfaff et al.	Intron	56222	57133	.	+	.	Frequency in CVI988: 0.514; Frequency in RB1B: 0; Motifs: CAGGTTAGT-->TGATTATATCGAGTAGCAC; Intron length: 912; Reads supporting Intron: 237
NC_002229	Bertzbach and Pfaff et al.	Intron	65264	65913	.	+	.	Frequency in CVI988: 0; Frequency in RB1B: 0.953; Motifs: TCGGTAGTA-->CCATCTTCTTTTCCAGGTA; Intron length: 650; Reads supporting Intron: 82
NC_002229	Bertzbach and Pfaff et al.	Intron	65591	65913	.	+	.	Frequency in CVI988: 0.268; Frequency in RB1B: 0; Motifs: ACGGTATCG-->CCATCTTCTTTTCCAGGTA; Intron length: 323; Reads supporting Intron: 11
NC_002229	Bertzbach and Pfaff et al.	Intron	103244	103388	.	+	.	Frequency in CVI988: 0.224; Frequency in RB1B: 0.082; Motifs: ACGGTATAT-->AATACTGTGGTTACAGGTC; Intron length: 145; Reads supporting Intron: 2375
NC_002229	Bertzbach and Pfaff et al.	Intron	103285	103388	.	+	.	Frequency in CVI988: 0.82; Frequency in RB1B: 0.628; Motifs: TGGGTATGC-->AATACTGTGGTTACAGGTC; Intron length: 104; Reads supporting Intron: 8900
NC_002229	Bertzbach and Pfaff et al.	Intron	125947	126222	.	+	.	Frequency in CVI988: 0.889; Frequency in RB1B: 0; Motifs: TAGGTGGGT-->TTTTTTCTCCTTATAGAAG; Intron length: 276; Reads supporting Intron: 24
NC_002229	Bertzbach and Pfaff et al.	Intron	126300	126729	.	+	.	Frequency in CVI988: 0.96; Frequency in RB1B: 0; Motifs: TAGGTACGT-->ATATCTGAAAGCACAGGTT; Intron length: 430; Reads supporting Intron: 24
NC_002229	Bertzbach and Pfaff et al.	Intron	128572	130900	.	+	.	Frequency in CVI988: 0.046; Frequency in RB1B: 0.269; Motifs: TAAGTAATA-->TGTGATATCGTTGCAGACC; Intron length: 2329; Reads supporting Intron: 5725
NC_002229	Bertzbach and Pfaff et al.	Intron	128764	130900	.	+	.	Frequency in CVI988: 0.031; Frequency in RB1B: 0.036; Motifs: TCTGTATGG-->TGTGATATCGTTGCAGACC; Intron length: 2137; Reads supporting Intron: 4670
NC_002229	Bertzbach and Pfaff et al.	Intron	129866	130900	.	+	.	Frequency in CVI988: 0.022; Frequency in RB1B: 0.021; Motifs: ACGGTATGC-->TGTGATATCGTTGCAGACC; Intron length: 1035; Reads supporting Intron: 3475
NC_002229	Bertzbach and Pfaff et al.	Intron	132975	133061	.	+	.	Frequency in CVI988: 0.967; Frequency in RB1B: 0; Motifs: AAGGTGCGA-->CATACCTTTCATACAGGAT; Intron length: 87; Reads supporting Intron: 59
NC_002229	Bertzbach and Pfaff et al.	Intron	138129	138303	.	+	.	Frequency in CVI988: 0.947; Frequency in RB1B: 0.916; Motifs: ATGGTAAGT-->GCTCTTAATAATGTAGGCA; Intron length: 175; Reads supporting Intron: 23824
NC_002229	Bertzbach and Pfaff et al.	Intron	138440	138521	.	+	.	Frequency in CVI988: 0.027; Frequency in RB1B: 0.014; Motifs: TATGTAAGT-->AGCTAATTTGGTTAAGGTT; Intron length: 82; Reads supporting Intron: 1732
NC_002229	Bertzbach and Pfaff et al.	Intron	138440	138537	.	+	.	Frequency in CVI988: 0.913; Frequency in RB1B: 0.941; Motifs: TATGTAAGT-->GTTTTCCCTTTTGTAGCTT; Intron length: 98; Reads supporting Intron: 69973
NC_002229	Bertzbach and Pfaff et al.	Intron	143349	143948	.	+	.	Frequency in CVI988: 0; Frequency in RB1B: NA; Motifs: AACGTAAGT-->CTCATGCTGTCCCCAGGTA; Intron length: 600; Reads supporting Intron: 479
NC_002229	Bertzbach and Pfaff et al.	Intron	144052	144180	.	+	.	Frequency in CVI988: 0; Frequency in RB1B: 0.168; Motifs: GAGGTAATA-->CCCCATTTTCGTGCAGCTC; Intron length: 129; Reads supporting Intron: 47
NC_002229	Bertzbach and Pfaff et al.	Intron	144052	144376	.	+	.	Frequency in CVI988: 0.182; Frequency in RB1B: 0.254; Motifs: GAGGTAATA-->AATAATACTGTTCTAGATC; Intron length: 325; Reads supporting Intron: 77
NC_002229	Bertzbach and Pfaff et al.	Intron	144052	144604	.	+	.	Frequency in CVI988: 0; Frequency in RB1B: 0.423; Motifs: GAGGTAATA-->TACATTGACGTTGTAGGTA; Intron length: 553; Reads supporting Intron: 118
NC_002229	Bertzbach and Pfaff et al.	Intron	144494	144604	.	+	.	Frequency in CVI988: 0; Frequency in RB1B: 0.823; Motifs: CATGTAACG-->TACATTGACGTTGTAGGTA; Intron length: 111; Reads supporting Intron: 497
NC_002229	Bertzbach and Pfaff et al.	Intron	144724	144996	.	+	.	Frequency in CVI988: 0.96; Frequency in RB1B: 0; Motifs: TGGGTAAGC-->CTATTATATTTTCCAGGTA; Intron length: 273; Reads supporting Intron: 48
NC_002229	Bertzbach and Pfaff et al.	Intron	145239	147059	.	+	.	Frequency in CVI988: 0.213; Frequency in RB1B: 0.011; Motifs: TCGGTAGGA-->CATTTCCTCTACATAGACG; Intron length: 1821; Reads supporting Intron: 37
NC_002229	Bertzbach and Pfaff et al.	Intron	147123	147209	.	+	.	Frequency in CVI988: 0.316; Frequency in RB1B: 0.36; Motifs: TCCGTAAGT-->CCATACGCTTCCGCAGAGG; Intron length: 87; Reads supporting Intron: 401
NC_002229	Bertzbach and Pfaff et al.	Intron	147608	147678	.	+	.	Frequency in CVI988: 0.609; Frequency in RB1B: 0.467; Motifs: CCGGTGAGT-->GACGGTGAAGTCTCAGGGC; Intron length: 71; Reads supporting Intron: 1074
NC_002229	Bertzbach and Pfaff et al.	Intron	147608	147819	.	+	.	Frequency in CVI988: 0; Frequency in RB1B: 0.254; Motifs: CCGGTGAGT-->TCTTTCTTTGGCCCAGAAC; Intron length: 212; Reads supporting Intron: 486
NC_002229	Bertzbach and Pfaff et al.	Intron	147787	148156	.	+	.	Frequency in CVI988: 0.832; Frequency in RB1B: 0.819; Motifs: CAGGTAAGT-->TATTTCTATTCCTAAGCTC; Intron length: 370; Reads supporting Intron: 1744
NC_002229	Bertzbach and Pfaff et al.	Intron	148246	148330	.	+	.	Frequency in CVI988: 0.477; Frequency in RB1B: 0.624; Motifs: CAGGTATTA-->GGTATCTGTAATGCAGGCA; Intron length: 85; Reads supporting Intron: 692
NC_002229	Bertzbach and Pfaff et al.	Intron	148407	149466	.	+	.	Frequency in CVI988: 0; Frequency in RB1B: 0.122; Motifs: TCGGTGAGT-->CTCCGACCTAAACTAGGGA; Intron length: 1060; Reads supporting Intron: 206
NC_002229	Bertzbach and Pfaff et al.	Intron	148407	150128	.	+	.	Frequency in CVI988: 0.138; Frequency in RB1B: 0.221; Motifs: TCGGTGAGT-->TTCATCCATTCCATAGAAA; Intron length: 1722; Reads supporting Intron: 457
NC_002229	Bertzbach and Pfaff et al.	Intron	152280	152624	.	+	.	Frequency in CVI988: 0.012; Frequency in RB1B: 0; Motifs: CAGGCAAGT-->TTTTTTATATCGCAAGTGT; Intron length: 345; Reads supporting Intron: 24
NC_002229	Bertzbach and Pfaff et al.	Intron	48026	48551	.	-	.	Frequency in CVI988: 0.039; Frequency in RB1B: 0.311; Motifs: ATGGTAAGA-->AGTCTCTCCCTTTCAGACG; Intron length: 526; Reads supporting Intron: 170
NC_002229	Bertzbach and Pfaff et al.	Intron	95701	102920	.	-	.	Frequency in CVI988: 0.221; Frequency in RB1B: 0; Motifs: CACGTATGT-->CACTCTTCCACTGCAGCCA; Intron length: 7220; Reads supporting Intron: 51
NC_002229	Bertzbach and Pfaff et al.	Intron	103542	104450	.	-	.	Frequency in CVI988: 0.615; Frequency in RB1B: 0; Motifs: ACGGTATGC-->GGTGTTCCTCTTGCAGCTG; Intron length: 909; Reads supporting Intron: 16
NC_002229	Bertzbach and Pfaff et al.	Intron	111959	112359	.	-	.	Frequency in CVI988: 0.447; Frequency in RB1B: 0; Motifs: GCAGTCTGT-->TAATATTATATCTTAGTTA; Intron length: 401; Reads supporting Intron: 368
NC_002229	Bertzbach and Pfaff et al.	Intron	123201	123695	.	-	.	Frequency in CVI988: 0.043; Frequency in RB1B: 0.023; Motifs: TAACTTTTT-->TTGCATGACTAATAACTTT; Intron length: 495; Reads supporting Intron: 23
NC_002229	Bertzbach and Pfaff et al.	Intron	123310	123803	.	-	.	Frequency in CVI988: 0.096; Frequency in RB1B: 0; Motifs: TAGGTTCCA-->CAACCTATACTCGTAGGTT; Intron length: 494; Reads supporting Intron: 48
NC_002229	Bertzbach and Pfaff et al.	Intron	126269	127407	.	-	.	Frequency in CVI988: 0.002; Frequency in RB1B: 0; Motifs: TCGGTATGC-->ATATTGCTTGTTTCAGACA; Intron length: 1139; Reads supporting Intron: 20
NC_002229	Bertzbach and Pfaff et al.	Intron	126904	127407	.	-	.	Frequency in CVI988: 0.214; Frequency in RB1B: 0.172; Motifs: TCGGTATGC-->ATTAAATTTAATACAGTGT; Intron length: 504; Reads supporting Intron: 3695
NC_002229	Bertzbach and Pfaff et al.	Intron	126904	127437	.	-	.	Frequency in CVI988: 0.006; Frequency in RB1B: 0.011; Motifs: GAGGTCAGG-->ATTAAATTTAATACAGTGT; Intron length: 534; Reads supporting Intron: 181
NC_002229	Bertzbach and Pfaff et al.	Intron	127855	128016	.	-	.	Frequency in CVI988: 0.573; Frequency in RB1B: 0.66; Motifs: CGTGTAGGT-->CATCTTCAACCCACAGCCA; Intron length: 162; Reads supporting Intron: 25341
NC_002229	Bertzbach and Pfaff et al.	Intron	127917	128016	.	-	.	Frequency in CVI988: 0.102; Frequency in RB1B: 0.08; Motifs: CGTGTAGGT-->CCTCTCGGCATCACAGATG; Intron length: 100; Reads supporting Intron: 4070
NC_002229	Bertzbach and Pfaff et al.	Intron	127939	128016	.	-	.	Frequency in CVI988: 0.073; Frequency in RB1B: 0.052; Motifs: CGTGTAGGT-->TTTCTTTATAACATAGTTT; Intron length: 78; Reads supporting Intron: 2843
NC_002229	Bertzbach and Pfaff et al.	Intron	128559	129719	.	-	.	Frequency in CVI988: 0.044; Frequency in RB1B: 0; Motifs: CAGGTAAAG-->TACTTATTTGATGAAGGGA; Intron length: 1161; Reads supporting Intron: 88
NC_002229	Bertzbach and Pfaff et al.	Intron	130045	130114	.	-	.	Frequency in CVI988: NA; Frequency in RB1B: 0; Motifs: CACCTCATT-->CTCAAATTAATCCCACCTC; Intron length: 70; Reads supporting Intron: 1655
NC_002229	Bertzbach and Pfaff et al.	Intron	129809	130865	.	-	.	Frequency in CVI988: 0.833; Frequency in RB1B: 0.557; Motifs: ATGGTAGGT-->TTTCTTTCTGCCGTAGTAT; Intron length: 1057; Reads supporting Intron: 1608
NC_002229	Bertzbach and Pfaff et al.	Intron	129853	130865	.	-	.	Frequency in CVI988: 0.075; Frequency in RB1B: 0; Motifs: ATGGTAGGT-->TACCGTTCCCACCCAGAGC; Intron length: 1013; Reads supporting Intron: 130
NC_002229	Bertzbach and Pfaff et al.	Intron	130958	131423	.	-	.	Frequency in CVI988: 0.564; Frequency in RB1B: 0.29; Motifs: AGGGTAAGC-->GATGTTCCGTTCCTAGTTG; Intron length: 466; Reads supporting Intron: 2235
NC_002229	Bertzbach and Pfaff et al.	Intron	131633	131762	.	-	.	Frequency in CVI988: 0.586; Frequency in RB1B: 0; Motifs: TAGGTATGA-->ACGTCACACCGAACAGGCG; Intron length: 130; Reads supporting Intron: 784
NC_002229	Bertzbach and Pfaff et al.	Intron	131683	131762	.	-	.	Frequency in CVI988: 0.132; Frequency in RB1B: 0; Motifs: TAGGTATGA-->TTTTTAGAGTTAACAGTTC; Intron length: 80; Reads supporting Intron: 177
NC_002229	Bertzbach and Pfaff et al.	Intron	132126	133050	.	-	.	Frequency in CVI988: 0.121; Frequency in RB1B: 0.579; Motifs: AAGGTATGT-->CTCGACCGATTTACAGGAT; Intron length: 925; Reads supporting Intron: 26
NC_002229	Bertzbach and Pfaff et al.	Intron	135044	135780	.	-	.	Frequency in CVI988: 0; Frequency in RB1B: 0.31; Motifs: TCGGTAAGA-->TTCTCCTCCTTTCCAGCTT; Intron length: 737; Reads supporting Intron: 282
NC_002229	Bertzbach and Pfaff et al.	Intron	135161	135780	.	-	.	Frequency in CVI988: 0.72; Frequency in RB1B: 0.04; Motifs: TCGGTAAGA-->GAATTTCCTTACGTAGGTG; Intron length: 620; Reads supporting Intron: 414
NC_002229	Bertzbach and Pfaff et al.	Intron	135943	136062	.	-	.	Frequency in CVI988: 0.571; Frequency in RB1B: 0.531; Motifs: ACGGTAAGG-->TATTATATATAACTAGGGG; Intron length: 120; Reads supporting Intron: 287
NC_002229	Bertzbach and Pfaff et al.	Intron	143491	152141	.	-	.	Frequency in CVI988: 0.025; Frequency in RB1B: 0.025; Motifs: GTGGTATGT-->AAATTTTCATTACTAGGAC; Intron length: 8651; Reads supporting Intron: 86
NC_002229	Bertzbach and Pfaff et al.	Intron	150744	152141	.	-	.	Frequency in CVI988: 0.135; Frequency in RB1B: 0.098; Motifs: GTGGTATGT-->CGCCTGATTTCGACAGCTT; Intron length: 1398; Reads supporting Intron: 442
NC_002229	Bertzbach and Pfaff et al.	Intron	150945	152141	.	-	.	Frequency in CVI988: 0.443; Frequency in RB1B: 0.644; Motifs: GTGGTATGT-->ATGTTTCGACTTTCAGCAC; Intron length: 1197; Reads supporting Intron: 1684
NC_002229	Bertzbach and Pfaff et al.	Intron	164391	164465	.	-	.	Frequency in CVI988: 0.706; Frequency in RB1B: 0.434; Motifs: GATGTAAGT-->ACTCTTCCAACTCCAGGGG; Intron length: 75; Reads supporting Intron: 1824
NC_002229	Bertzbach and Pfaff et al.	Poly(A) Motif	15141	15146	.	+	.	Corresponding to: Cluster_2; Motif: ATTAAA; Distance to Motif: 16; p-value Motif: 0.000857
NC_002229	Bertzbach and Pfaff et al.	Poly(A) Motif	15268	15273	.	+	.	Corresponding to: Cluster_3; Motif: AATAAA; Distance to Motif: 11; p-value Motif: 0.000428
NC_002229	Bertzbach and Pfaff et al.	Poly(A) Motif	16887	16892	.	+	.	Corresponding to: Cluster_4; Motif: AATAAA; Distance to Motif: 5; p-value Motif: 0.000428
NC_002229	Bertzbach and Pfaff et al.	Poly(A) Motif	19041	19046	.	+	.	Corresponding to: Cluster_5; Motif: AATAAA; Distance to Motif: 11; p-value Motif: 0.000428
NC_002229	Bertzbach and Pfaff et al.	Poly(A) Motif	21603	21608	.	+	.	Corresponding to: Cluster_6; Motif: AATAAA; Distance to Motif: 11; p-value Motif: 0.000428
NC_002229	Bertzbach and Pfaff et al.	Poly(A) Motif	21709	21714	.	+	.	Corresponding to: Cluster_7; Motif: AATAAA; Distance to Motif: 11; p-value Motif: 0.000428
NC_002229	Bertzbach and Pfaff et al.	Poly(A) Motif	28237	28242	.	+	.	Corresponding to: Cluster_8; Motif: AATAAA; Distance to Motif: 13; p-value Motif: 0.000428
NC_002229	Bertzbach and Pfaff et al.	Poly(A) Motif	34512	34517	.	+	.	Corresponding to: Cluster_9; Motif: AATAAA; Distance to Motif: 14; p-value Motif: 0.000428
NC_002229	Bertzbach and Pfaff et al.	Poly(A) Motif	44123	44128	.	+	.	Corresponding to: Cluster_10; Motif: AATAAA; Distance to Motif: 15; p-value Motif: 0.000428
NC_002229	Bertzbach and Pfaff et al.	Poly(A) Motif	52441	52446	.	+	.	Corresponding to: Cluster_11; Motif: AATAAA; Distance to Motif: 13; p-value Motif: 0.000428
NC_002229	Bertzbach and Pfaff et al.	Poly(A) Motif	59064	59069	.	+	.	Corresponding to: Cluster_12; Motif: AATAAA; Distance to Motif: 13; p-value Motif: 0.000428
NC_002229	Bertzbach and Pfaff et al.	Poly(A) Motif	60991	60996	.	+	.	Corresponding to: Cluster_13; Motif: AATAAA; Distance to Motif: 12; p-value Motif: 0.000428
NC_002229	Bertzbach and Pfaff et al.	Poly(A) Motif	73822	73827	.	+	.	Corresponding to: Cluster_14; Motif: AATAAA; Distance to Motif: 14; p-value Motif: 0.000428
NC_002229	Bertzbach and Pfaff et al.	Poly(A) Motif	78394	78399	.	+	.	Corresponding to: Cluster_15; Motif: AATAAA; Distance to Motif: 13; p-value Motif: 0.000428
NC_002229	Bertzbach and Pfaff et al.	Poly(A) Motif	79469	79474	.	+	.	Corresponding to: Cluster_16; Motif: ATTAAA; Distance to Motif: 18; p-value Motif: 0.000857
NC_002229	Bertzbach and Pfaff et al.	Poly(A) Motif	97421	97426	.	+	.	Corresponding to: Cluster_17; Motif: AATAAA; Distance to Motif: 11; p-value Motif: 0.000428
NC_002229	Bertzbach and Pfaff et al.	Poly(A) Motif	100920	100925	.	+	.	Corresponding to: Cluster_18; Motif: AAAAAA; Distance to Motif: 29; p-value Motif: 0.00375
NC_002229	Bertzbach and Pfaff et al.	Poly(A) Motif	102001	102006	.	+	.	Corresponding to: Cluster_19; Motif: AATAAA; Distance to Motif: 12; p-value Motif: 0.000428
NC_002229	Bertzbach and Pfaff et al.	Poly(A) Motif	103695	103700	.	+	.	Corresponding to: Cluster_20; Motif: ATTAAA; Distance to Motif: 8; p-value Motif: 0.000857
NC_002229	Bertzbach and Pfaff et al.	Poly(A) Motif	105175	105180	.	+	.	Corresponding to: Cluster_21; Motif: AATAAA; Distance to Motif: 4; p-value Motif: 0.000428
NC_002229	Bertzbach and Pfaff et al.	Poly(A) Motif	113723	113728	.	+	.	Corresponding to: Cluster_22; Motif: AATAAA; Distance to Motif: 13; p-value Motif: 0.000428
NC_002229	Bertzbach and Pfaff et al.	Poly(A) Motif	120422	120427	.	+	.	Corresponding to: Cluster_23; Motif: AATAAA; Distance to Motif: 9; p-value Motif: 0.000428
NC_002229	Bertzbach and Pfaff et al.	Poly(A) Motif	121957	121962	.	+	.	Corresponding to: Cluster_24; Motif: AATAAA; Distance to Motif: 8; p-value Motif: 0.000428
NC_002229	Bertzbach and Pfaff et al.	Poly(A) Motif	128574	128579	.	+	.	Corresponding to: Cluster_26; Motif: AATAAA; Distance to Motif: 9; p-value Motif: 0.000428
NC_002229	Bertzbach and Pfaff et al.	Poly(A) Motif	128601	128606	.	+	.	Corresponding to: Cluster_27; Motif: AATAAA; Distance to Motif: 13; p-value Motif: 0.000428
NC_002229	Bertzbach and Pfaff et al.	Poly(A) Motif	128907	128912	.	+	.	Corresponding to: Cluster_30; Motif: ATTAAA; Distance to Motif: 21; p-value Motif: 0.000857
NC_002229	Bertzbach and Pfaff et al.	Poly(A) Motif	129276	129281	.	+	.	Corresponding to: Cluster_32; Motif: ATTAAA; Distance to Motif: 5; p-value Motif: 0.000857
NC_002229	Bertzbach and Pfaff et al.	Poly(A) Motif	130217	130222	.	+	.	Corresponding to: Cluster_34; Motif: AATAAA; Distance to Motif: 10; p-value Motif: 0.000428
NC_002229	Bertzbach and Pfaff et al.	Poly(A) Motif	132143	132148	.	+	.	Corresponding to: Cluster_35; Motif: ATTAAA; Distance to Motif: 11; p-value Motif: 0.000857
NC_002229	Bertzbach and Pfaff et al.	Poly(A) Motif	137271	137276	.	+	.	Corresponding to: Cluster_36; Motif: ATTAAA; Distance to Motif: 15; p-value Motif: 0.000857
NC_002229	Bertzbach and Pfaff et al.	Poly(A) Motif	138762	138767	.	+	.	Corresponding to: Cluster_37; Motif: ATTAAA; Distance to Motif: 14; p-value Motif: 0.000857
NC_002229	Bertzbach and Pfaff et al.	Poly(A) Motif	139025	139030	.	+	.	Corresponding to: Cluster_38; Motif: ATTAAA; Distance to Motif: 12; p-value Motif: 0.000857
NC_002229	Bertzbach and Pfaff et al.	Poly(A) Motif	155678	155683	.	+	.	Corresponding to: Cluster_39; Motif: AATAAA; Distance to Motif: 12; p-value Motif: 0.000428
NC_002229	Bertzbach and Pfaff et al.	Poly(A) Motif	163941	163946	.	+	.	Corresponding to: Cluster_40; Motif: AATAAA; Distance to Motif: 12; p-value Motif: 0.000428
NC_002229	Bertzbach and Pfaff et al.	Poly(A) Motif	16919	16924	.	-	.	Corresponding to: Cluster_41; Motif: AATAAA; Distance to Motif: 17; p-value Motif: 0.000428
NC_002229	Bertzbach and Pfaff et al.	Poly(A) Motif	21642	21647	.	-	.	Corresponding to: Cluster_43; Motif: AATAAA; Distance to Motif: 21; p-value Motif: 0.000428
NC_002229	Bertzbach and Pfaff et al.	Poly(A) Motif	21748	21753	.	-	.	Corresponding to: Cluster_44; Motif: AATAAA; Distance to Motif: 15; p-value Motif: 0.000428
NC_002229	Bertzbach and Pfaff et al.	Poly(A) Motif	28272	28277	.	-	.	Corresponding to: Cluster_45; Motif: AATAAA; Distance to Motif: 14; p-value Motif: 0.000428
NC_002229	Bertzbach and Pfaff et al.	Poly(A) Motif	30471	30476	.	-	.	Corresponding to: Cluster_46; Motif: AATAAA; Distance to Motif: 16; p-value Motif: 0.000428
NC_002229	Bertzbach and Pfaff et al.	Poly(A) Motif	32147	32152	.	-	.	Corresponding to: Cluster_48; Motif: AATAGA; Distance to Motif: 19; p-value Motif: 0.00375
NC_002229	Bertzbach and Pfaff et al.	Poly(A) Motif	34550	34555	.	-	.	Corresponding to: Cluster_49; Motif: AATAAA; Distance to Motif: 15; p-value Motif: 0.000428
NC_002229	Bertzbach and Pfaff et al.	Poly(A) Motif	36913	36918	.	-	.	Corresponding to: Cluster_50; Motif: ATTAAA; Distance to Motif: 23; p-value Motif: 0.000857
NC_002229	Bertzbach and Pfaff et al.	Poly(A) Motif	37282	37287	.	-	.	Corresponding to: Cluster_52; Motif: AATAAA; Distance to Motif: 14; p-value Motif: 0.000428
NC_002229	Bertzbach and Pfaff et al.	Poly(A) Motif	44168	44173	.	-	.	Corresponding to: Cluster_53; Motif: AATAAA; Distance to Motif: 5; p-value Motif: 0.000428
NC_002229	Bertzbach and Pfaff et al.	Poly(A) Motif	52479	52484	.	-	.	Corresponding to: Cluster_54; Motif: AATAAA; Distance to Motif: 17; p-value Motif: 0.000428
NC_002229	Bertzbach and Pfaff et al.	Poly(A) Motif	61025	61030	.	-	.	Corresponding to: Cluster_55; Motif: AATAAA; Distance to Motif: 13; p-value Motif: 0.000428
NC_002229	Bertzbach and Pfaff et al.	Poly(A) Motif	64889	64894	.	-	.	Corresponding to: Cluster_56; Motif: AATAAA; Distance to Motif: 16; p-value Motif: 0.000428
NC_002229	Bertzbach and Pfaff et al.	Poly(A) Motif	66243	66248	.	-	.	Corresponding to: Cluster_57; Motif: AATAAA; Distance to Motif: 11; p-value Motif: 0.000428
NC_002229	Bertzbach and Pfaff et al.	Poly(A) Motif	73636	73641	.	-	.	Corresponding to: Cluster_59; Motif: AATAAA; Distance to Motif: 14; p-value Motif: 0.000428
NC_002229	Bertzbach and Pfaff et al.	Poly(A) Motif	78438	78443	.	-	.	Corresponding to: Cluster_60; Motif: AATAAA; Distance to Motif: 15; p-value Motif: 0.000428
NC_002229	Bertzbach and Pfaff et al.	Poly(A) Motif	85749	85754	.	-	.	Corresponding to: Cluster_61; Motif: AATAAA; Distance to Motif: 16; p-value Motif: 0.000428
NC_002229	Bertzbach and Pfaff et al.	Poly(A) Motif	97379	97384	.	-	.	Corresponding to: Cluster_62; Motif: ATTAAA; Distance to Motif: 16; p-value Motif: 0.000857
NC_002229	Bertzbach and Pfaff et al.	Poly(A) Motif	105201	105206	.	-	.	Corresponding to: Cluster_63; Motif: AATAAA; Distance to Motif: 10; p-value Motif: 0.000428
NC_002229	Bertzbach and Pfaff et al.	Poly(A) Motif	109725	109730	.	-	.	Corresponding to: Cluster_64; Motif: AATAAA; Distance to Motif: 14; p-value Motif: 0.000428
NC_002229	Bertzbach and Pfaff et al.	Poly(A) Motif	120472	120477	.	-	.	Corresponding to: Cluster_66; Motif: AATAAA; Distance to Motif: 12; p-value Motif: 0.000428
NC_002229	Bertzbach and Pfaff et al.	Poly(A) Motif	121999	122004	.	-	.	Corresponding to: Cluster_67; Motif: ATTAAA; Distance to Motif: 18; p-value Motif: 0.000857
NC_002229	Bertzbach and Pfaff et al.	Poly(A) Motif	126421	126426	.	-	.	Corresponding to: Cluster_68; Motif: AATAAA; Distance to Motif: 9; p-value Motif: 0.000428
NC_002229	Bertzbach and Pfaff et al.	Poly(A) Motif	129655	129660	.	-	.	Corresponding to: Cluster_69; Motif: AATAAA; Distance to Motif: 21; p-value Motif: 0.000428
NC_002229	Bertzbach and Pfaff et al.	Poly(A) Motif	138599	138604	.	-	.	Corresponding to: Cluster_71; Motif: AATAAA; Distance to Motif: 14; p-value Motif: 0.000428
NC_002229	Bertzbach and Pfaff et al.	Poly(A) Motif	142994	142999	.	-	.	Corresponding to: Cluster_72; Motif: AATAAA; Distance to Motif: 16; p-value Motif: 0.000428
NC_002229	Bertzbach and Pfaff et al.	Poly(A) Motif	143083	143088	.	-	.	Corresponding to: Cluster_73; Motif: AATAAA; Distance to Motif: 14; p-value Motif: 0.000428
NC_002229	Bertzbach and Pfaff et al.	Poly(A) Motif	153384	153389	.	-	.	Corresponding to: Cluster_76; Motif: AATAAA; Distance to Motif: 23; p-value Motif: 0.000428
NC_002229	Bertzbach and Pfaff et al.	Poly(A) Motif	155686	155691	.	-	.	Corresponding to: Cluster_77; Motif: AATAAA; Distance to Motif: 16; p-value Motif: 0.000428
NC_002229	Bertzbach and Pfaff et al.	Poly(A) Motif	164115	164120	.	-	.	Corresponding to: Cluster_79; Motif: AATAAA; Distance to Motif: 18; p-value Motif: 0.000428
NC_002229	Bertzbach and Pfaff et al.	Poly(A) cleavage cluster	15163	15169	.	+	.	Cluster_2; Reads supporting cluster: 21
NC_002229	Bertzbach and Pfaff et al.	Poly(A) cleavage cluster	15285	15292	.	+	.	Cluster_3; Reads supporting cluster: 176
NC_002229	Bertzbach and Pfaff et al.	Poly(A) cleavage cluster	16898	16910	.	+	.	Cluster_4; Reads supporting cluster: 219
NC_002229	Bertzbach and Pfaff et al.	Poly(A) cleavage cluster	16901	16901	.	-	.	Cluster_5; Reads supporting cluster: 7
NC_002229	Bertzbach and Pfaff et al.	Poly(A) cleavage cluster	19058	19068	.	+	.	Cluster_6; Reads supporting cluster: 377
NC_002229	Bertzbach and Pfaff et al.	Poly(A) cleavage cluster	19668	19668	.	-	.	Cluster_7; Reads supporting cluster: 8
NC_002229	Bertzbach and Pfaff et al.	Poly(A) cleavage cluster	21620	21620	.	-	.	Cluster_8; Reads supporting cluster: 4
NC_002229	Bertzbach and Pfaff et al.	Poly(A) cleavage cluster	21620	21632	.	+	.	Cluster_9; Reads supporting cluster: 109
NC_002229	Bertzbach and Pfaff et al.	Poly(A) cleavage cluster	21726	21732	.	-	.	Cluster_10; Reads supporting cluster: 8
NC_002229	Bertzbach and Pfaff et al.	Poly(A) cleavage cluster	21726	21738	.	+	.	Cluster_11; Reads supporting cluster: 44
NC_002229	Bertzbach and Pfaff et al.	Poly(A) cleavage cluster	28246	28257	.	-	.	Cluster_12; Reads supporting cluster: 5
NC_002229	Bertzbach and Pfaff et al.	Poly(A) cleavage cluster	28256	28266	.	+	.	Cluster_13; Reads supporting cluster: 38
NC_002229	Bertzbach and Pfaff et al.	Poly(A) cleavage cluster	30453	30454	.	-	.	Cluster_14; Reads supporting cluster: 8
NC_002229	Bertzbach and Pfaff et al.	Poly(A) cleavage cluster	31641	31641	.	-	.	Cluster_15; Reads supporting cluster: 11
NC_002229	Bertzbach and Pfaff et al.	Poly(A) cleavage cluster	32127	32127	.	-	.	Cluster_16; Reads supporting cluster: 13
NC_002229	Bertzbach and Pfaff et al.	Poly(A) cleavage cluster	34530	34534	.	-	.	Cluster_17; Reads supporting cluster: 47
NC_002229	Bertzbach and Pfaff et al.	Poly(A) cleavage cluster	34532	34535	.	+	.	Cluster_18; Reads supporting cluster: 53
NC_002229	Bertzbach and Pfaff et al.	Poly(A) cleavage cluster	36883	36889	.	-	.	Cluster_19; Reads supporting cluster: 36
NC_002229	Bertzbach and Pfaff et al.	Poly(A) cleavage cluster	37074	37074	.	-	.	Cluster_20; Reads supporting cluster: 4
NC_002229	Bertzbach and Pfaff et al.	Poly(A) cleavage cluster	37264	37267	.	-	.	Cluster_21; Reads supporting cluster: 8
NC_002229	Bertzbach and Pfaff et al.	Poly(A) cleavage cluster	44138	44162	.	-	.	Cluster_22; Reads supporting cluster: 274
NC_002229	Bertzbach and Pfaff et al.	Poly(A) cleavage cluster	44144	44150	.	+	.	Cluster_23; Reads supporting cluster: 136
NC_002229	Bertzbach and Pfaff et al.	Poly(A) cleavage cluster	52458	52461	.	-	.	Cluster_24; Reads supporting cluster: 11
NC_002229	Bertzbach and Pfaff et al.	Poly(A) cleavage cluster	52460	52465	.	+	.	Cluster_26; Reads supporting cluster: 13
NC_002229	Bertzbach and Pfaff et al.	Poly(A) cleavage cluster	59083	59085	.	+	.	Cluster_27; Reads supporting cluster: 7
NC_002229	Bertzbach and Pfaff et al.	Poly(A) cleavage cluster	61008	61011	.	-	.	Cluster_30; Reads supporting cluster: 208
NC_002229	Bertzbach and Pfaff et al.	Poly(A) cleavage cluster	61009	61009	.	+	.	Cluster_32; Reads supporting cluster: 188
NC_002229	Bertzbach and Pfaff et al.	Poly(A) cleavage cluster	64872	64872	.	-	.	Cluster_34; Reads supporting cluster: 3
NC_002229	Bertzbach and Pfaff et al.	Poly(A) cleavage cluster	66217	66231	.	-	.	Cluster_35; Reads supporting cluster: 97
NC_002229	Bertzbach and Pfaff et al.	Poly(A) cleavage cluster	69388	69392	.	-	.	Cluster_36; Reads supporting cluster: 55
NC_002229	Bertzbach and Pfaff et al.	Poly(A) cleavage cluster	73618	73621	.	-	.	Cluster_37; Reads supporting cluster: 86
NC_002229	Bertzbach and Pfaff et al.	Poly(A) cleavage cluster	73842	73862	.	+	.	Cluster_38; Reads supporting cluster: 101
NC_002229	Bertzbach and Pfaff et al.	Poly(A) cleavage cluster	78413	78419	.	+	.	Cluster_39; Reads supporting cluster: 20
NC_002229	Bertzbach and Pfaff et al.	Poly(A) cleavage cluster	78421	78422	.	-	.	Cluster_40; Reads supporting cluster: 9
NC_002229	Bertzbach and Pfaff et al.	Poly(A) cleavage cluster	79493	79493	.	+	.	Cluster_41; Reads supporting cluster: 5
NC_002229	Bertzbach and Pfaff et al.	Poly(A) cleavage cluster	85728	85732	.	-	.	Cluster_43; Reads supporting cluster: 6
NC_002229	Bertzbach and Pfaff et al.	Poly(A) cleavage cluster	97360	97362	.	-	.	Cluster_44; Reads supporting cluster: 10
NC_002229	Bertzbach and Pfaff et al.	Poly(A) cleavage cluster	97438	97442	.	+	.	Cluster_45; Reads supporting cluster: 50
NC_002229	Bertzbach and Pfaff et al.	Poly(A) cleavage cluster	100955	100955	.	+	.	Cluster_46; Reads supporting cluster: 6
NC_002229	Bertzbach and Pfaff et al.	Poly(A) cleavage cluster	102019	102024	.	+	.	Cluster_48; Reads supporting cluster: 167
NC_002229	Bertzbach and Pfaff et al.	Poly(A) cleavage cluster	103709	103722	.	+	.	Cluster_49; Reads supporting cluster: 7
NC_002229	Bertzbach and Pfaff et al.	Poly(A) cleavage cluster	105182	105190	.	-	.	Cluster_50; Reads supporting cluster: 78
NC_002229	Bertzbach and Pfaff et al.	Poly(A) cleavage cluster	105185	105185	.	+	.	Cluster_52; Reads supporting cluster: 11
NC_002229	Bertzbach and Pfaff et al.	Poly(A) cleavage cluster	109707	109710	.	-	.	Cluster_53; Reads supporting cluster: 167
NC_002229	Bertzbach and Pfaff et al.	Poly(A) cleavage cluster	113737	113758	.	-	.	Cluster_54; Reads supporting cluster: 78
NC_002229	Bertzbach and Pfaff et al.	Poly(A) cleavage cluster	113742	113747	.	+	.	Cluster_55; Reads supporting cluster: 288
NC_002229	Bertzbach and Pfaff et al.	Poly(A) cleavage cluster	120437	120464	.	+	.	Cluster_56; Reads supporting cluster: 139
NC_002229	Bertzbach and Pfaff et al.	Poly(A) cleavage cluster	120451	120459	.	-	.	Cluster_57; Reads supporting cluster: 46
NC_002229	Bertzbach and Pfaff et al.	Poly(A) cleavage cluster	121971	121985	.	+	.	Cluster_59; Reads supporting cluster: 124
NC_002229	Bertzbach and Pfaff et al.	Poly(A) cleavage cluster	121975	121980	.	-	.	Cluster_60; Reads supporting cluster: 6
NC_002229	Bertzbach and Pfaff et al.	Poly(A) cleavage cluster	122824	122824	.	+	.	Cluster_61; Reads supporting cluster: 29
NC_002229	Bertzbach and Pfaff et al.	Poly(A) cleavage cluster	126400	126411	.	-	.	Cluster_62; Reads supporting cluster: 487
NC_002229	Bertzbach and Pfaff et al.	Poly(A) cleavage cluster	128589	128619	.	+	.	Cluster_63; Reads supporting cluster: 48
NC_002229	Bertzbach and Pfaff et al.	Poly(A) cleavage cluster	128620	128637	.	+	.	Cluster_64; Reads supporting cluster: 334
NC_002229	Bertzbach and Pfaff et al.	Poly(A) cleavage cluster	128844	128863	.	+	.	Cluster_66; Reads supporting cluster: 59
NC_002229	Bertzbach and Pfaff et al.	Poly(A) cleavage cluster	128901	128931	.	+	.	Cluster_67; Reads supporting cluster: 72
NC_002229	Bertzbach and Pfaff et al.	Poly(A) cleavage cluster	128934	128957	.	+	.	Cluster_68; Reads supporting cluster: 167
NC_002229	Bertzbach and Pfaff et al.	Poly(A) cleavage cluster	128975	128992	.	+	.	Cluster_69; Reads supporting cluster: 7
NC_002229	Bertzbach and Pfaff et al.	Poly(A) cleavage cluster	129287	129304	.	+	.	Cluster_71; Reads supporting cluster: 83
NC_002229	Bertzbach and Pfaff et al.	Poly(A) cleavage cluster	129500	129503	.	+	.	Cluster_72; Reads supporting cluster: 7
NC_002229	Bertzbach and Pfaff et al.	Poly(A) cleavage cluster	129633	129633	.	-	.	Cluster_73; Reads supporting cluster: 8
NC_002229	Bertzbach and Pfaff et al.	Poly(A) cleavage cluster	130233	130238	.	+	.	Cluster_76; Reads supporting cluster: 1725
NC_002229	Bertzbach and Pfaff et al.	Poly(A) cleavage cluster	132160	132173	.	+	.	Cluster_77; Reads supporting cluster: 298
NC_002229	Bertzbach and Pfaff et al.	Poly(A) cleavage cluster	136325	136329	.	-	.	Cluster_79; Reads supporting cluster: 11
NC_002229	Bertzbach and Pfaff et al.	Poly(A) cleavage cluster	137292	137296	.	+	.	Cluster_2; Reads supporting cluster: 9
NC_002229	Bertzbach and Pfaff et al.	Poly(A) cleavage cluster	138580	138584	.	-	.	Cluster_3; Reads supporting cluster: 6
NC_002229	Bertzbach and Pfaff et al.	Poly(A) cleavage cluster	138782	138788	.	+	.	Cluster_4; Reads supporting cluster: 16
NC_002229	Bertzbach and Pfaff et al.	Poly(A) cleavage cluster	139043	139049	.	+	.	Cluster_5; Reads supporting cluster: 28
NC_002229	Bertzbach and Pfaff et al.	Poly(A) cleavage cluster	142968	142977	.	-	.	Cluster_6; Reads supporting cluster: 18
NC_002229	Bertzbach and Pfaff et al.	Poly(A) cleavage cluster	143058	143068	.	-	.	Cluster_7; Reads supporting cluster: 27
NC_002229	Bertzbach and Pfaff et al.	Poly(A) cleavage cluster	145732	145732	.	-	.	Cluster_8; Reads supporting cluster: 3
NC_002229	Bertzbach and Pfaff et al.	Poly(A) cleavage cluster	148941	148941	.	-	.	Cluster_9; Reads supporting cluster: 3
NC_002229	Bertzbach and Pfaff et al.	Poly(A) cleavage cluster	153357	153360	.	-	.	Cluster_10; Reads supporting cluster: 6
NC_002229	Bertzbach and Pfaff et al.	Poly(A) cleavage cluster	155661	155669	.	-	.	Cluster_11; Reads supporting cluster: 3
NC_002229	Bertzbach and Pfaff et al.	Poly(A) cleavage cluster	155696	155706	.	+	.	Cluster_12; Reads supporting cluster: 80
NC_002229	Bertzbach and Pfaff et al.	Poly(A) cleavage cluster	163958	163964	.	-	.	Cluster_13; Reads supporting cluster: 7
NC_002229	Bertzbach and Pfaff et al.	Poly(A) cleavage cluster	163959	163968	.	+	.	Cluster_14; Reads supporting cluster: 189
NC_002229	Bertzbach and Pfaff et al.	Poly(A) cleavage cluster	164076	164096	.	-	.	Cluster_15; Reads supporting cluster: 97
NC_002229	Bertzbach and Pfaff et al.	CDS	164156	164390	.	-	.	novel CDS of SORF6
NC_002229	Bertzbach and Pfaff et al.	CDS	164466	164488	.	-	.	novel CDS of SORF6
